# Supplementary material for: Aminophosphonic Acid Functionalized Cellulose Nanofibers for Efficient Extraction of Trace Metal Ions
Source: Polymers (Basel). 2020 Oct 15;12(10):2370. doi: 10.3390/polym12102370 (PMC7650783; doi:10.3390/polym12102370)
Supplement: Supplementary file 1 [file polymers-12-02370-s001.zip]

Archive with 1 entries (1 files):
- polymers-964471-supplementary.docx
